# Supplementary material for: Influence of Citrus Scion/Rootstock Genotypes on Arbuscular Mycorrhizal Community Composition under Controlled Environment Condition
Source: Plants (Basel). 2020 Jul 16;9(7):901. doi: 10.3390/plants9070901 (PMC7412222; doi:10.3390/plants9070901)
Supplement: Supplementary file 1 [file plants-09-00901-s001.zip]

Archive with 2 entries (2 files):
- Supplymetry figures.pdf
- Table S1.xls
