# Supplementary material for: Influence of Citrus Scion/Rootstock Genotypes on Arbuscular Mycorrhizal Community Composition under Controlled Environment Condition
Source: Plants (Basel). 2020 Jul 16;9(7):901. doi: 10.3390/plants9070901 (PMC7412222; doi:10.3390/plants9070901)
Supplement: Supplementary file 1 [file plants-09-00901-s001.zip › Table S1.xls]

## Sheet: Species.absolute_abundance
Table S1 The absolute abundance of root-associated AMF species of six citrus scion/rootstock genotype combinations
Taxon	Citrange/Citrange1	Citrange/Citrange2	Citrange/Citrange3	Orange/Citrange1	Orange/Citrange2	Orange/Citrange3	Poncirus/Poncirus1	Poncirus/Poncirus2	Poncirus/Poncirus3	Pummelo/Poncirus1	Pummelo/Poncirus2	Pummelo/Poncirus3	Mandarin/Poncirus1	Mandarin/Poncirus2	Mandarin/Poncirus3	Orange/Poncirus1	Orange/Poncirus2	Orange/Poncirus3
Gigaspora.decipiens_VTX00039	0	0	3	0	0	0	0	0	2	0	0	0	0	0	0	0	1	0
Claroideoglomus.ORVIN.GLO4_VTX00278	0	1	0	0	0	0	10	0	0	0	0	0	0	1	2	0	0	0
Claroideoglomus.Torrecillas12b.Glo.G5_VTX00402	0	1	2	0	0	0	0	0	0	16	9	0	9	0	0	0	0	0
Claroideoglomus.lamellosum_VTX00193	0	0	1	0	3	0	0	1	0	20	11	0	0	0	0	0	1	0
Glomus.Alguacil09b.Glo.G3_VTX00312	77	70	29	1	165	7	50	300	7	13	0	0	21	7	13	25	6	11
Glomus.Alguacil09b.Glo.G3_VTX00389	0	0	0	1	0	0	0	15	0	0	0	0	0	2373	89	0	0	0
Glomus.Alguacil12a.Glo.G7_VTX00363	113	1	88	2	5	21	1	0	67	0	0	0	0	0	0	0	0	2
Glomus.Glo-C_VTX00323	172	876	626	500	222	29	1587	1256	5062	7	0	194	14	7	1	189	1	20
Glomus.Glo2_VTX00280	18	0	5	0	0	1	4	6	2	11	0	0	0	1	3	13	29	3
Glomus.Glo7_VTX00214	323	1692	1187	3127	547	38	3104	2268	9561	311	2	2524	662	51	38	952	52	4512
Glomus.Glo8_VTX00175	503	31	72	564	290	7	472	100	109	108	42	3	23	642	498	189	22	106
Glomus.MO-G16_VTX00072	0	1	5	0	0	0	0	0	0	0	0	0	0	0	0	0	0	0
Glomus.MO-G20_VTX00143	287	0	2	127	103	64	15	0	18	65	0	49	1	6	17	64	83	378
Glomus.MO-G22_VTX00125	0	0	0	0	0	0	0	0	0	0	0	0	0	0	0	0	1	403
Glomus.MO-G23_VTX00222	0	0	0	0	0	0	0	0	0	0	0	0	0	0	0	0	8	2329
Glomus.MO-G44_VTX00410	0	0	0	1	0	1	46	0	0	378	0	0	0	55	205	210	458	1684
Glomus.MO-G5_VTX00219	0	0	0	0	0	0	0	0	0	0	0	628	0	0	0	0	2684	424
Glomus.MO-G8_VTX00130	0	3	5	0	0	1	55	7	10	262	45	85	321	163	2	407	1913	32
Glomus.NF05_VTX00322	0	34	0	0	0	0	7	37	0	85	0	0	0	0	0	263	0	231
Glomus.NF13_VTX00419	1432	78	105	2977	3762	26	967	661	816	1051	971	221	366	344	144	4956	605	2188
Glomus.NF23_VTX00326	0	0	0	0	0	0	224	0	0	0	0	6	0	0	0	0	0	30
Glomus.ORVIN.GLO3D_VTX00310	0	56	9	0	0	0	0	3	0	0	0	0	0	0	0	0	0	0
Glomus.ORVIN.GLO3E_VTX00309	357	464	78	0	0	0	0	0	0	0	0	0	0	0	0	0	0	391
Glomus.PF9_VTX00154	14	1	7	5	4	1	47	38	0	159	284	30	95	40	820	9	6	7
Glomus.Torrecillas12b.Glo.G13_VTX00409	544	239	171	369	267	70	431	141	62	1444	6330	609	1983	1628	2343	1005	1146	983
Glomus.Whitfield.type.17_VTX00195	0	3	0	0	0	0	0	0	0	0	0	0	0	0	0	2	0	0
Glomus.Wirsel.OTU13_VTX00140	0	0	0	0	0	0	0	0	0	116	0	0	0	0	1	0	0	42
Glomus.Wirsel.OTU14_VTX00137	0	0	0	0	0	0	0	0	0	17	0	0	0	0	0	0	0	0
Glomus.Wirsel.OTU16_VTX00156	106	15	104	0	1	82	290	236	116	2816	1719	1001	5499	224	3776	0	311	214
Glomus.Wirsel.OTU6_VTX00202	0	0	0	0	0	0	0	0	0	0	0	0	0	0	0	0	75	0
Glomus.Yamato08.A1_VTX00100	12717	22568	22062	6609	17069	28767	1712	13860	3666	188	36	0	24	10	18	7	617	5040
Glomus.Yamato09.A1_VTX00092	44	9	6	5	60	1	167	113	11	1735	8	10	79	358	261	361	2784	487
Glomus.Yamato09.A2_VTX00248	2893	502	285	8	1227	1599	5594	6931	7509	4129	1	8188	6102	292	966	5814	10781	4000
Glomus.acnaGlo2_VTX00155	1559	831	1376	5244	944	549	3155	1898	1592	6755	9464	12272	841	7243	5012	6438	3373	2872
Glomus.mosseae_VTX00067	0	5	0	0	0	0	0	0	0	0	0	0	0	0	0	4	0	0
Glomus.sp._VTX00301	11	4	16	0	0	6	44	39	21	359	317	78	613	39	700	0	17	28
Glomus.sp._VTX00304	85	22	84	0	0	86	214	283	129	2454	2419	2048	2505	311	5345	0	185	345
Glomus.sp._VTX00365	0	2	0	0	3	0	0	0	0	0	0	0	0	0	0	0	0	0
Glomus.sp._VTX00412	0	0	0	1	0	0	0	49	0	0	0	1	0	7859	307	0	0	0
Glomus.sp._VTX00420	0	0	0	0	0	0	0	0	0	0	0	0	0	0	0	0	0	548
Glomus.viscosum_VTX00063	359	3368	4549	2931	748	21	6007	540	558	1283	5794	283	1641	611	3250	1519	3255	1258
Glomus_sp._C/3-10	64	6	19	0	4	0	95	13	141	15	639	8	45	65	170	19	0	2
Glomus_sp._Glo56	40	5	4	1829	37	0	320	6	79	6	129	42	28	58	9	112	196	192
Paraglomus.Alguacil12a.Para.1_VTX00348	21	5	12	21	10	28	3	18	24	8	82	10	294	34	87	55	56	19
Paraglomus.Alguacil12b.ACA1_VTX00352	0	0	0	0	0	0	0	0	0	0	8	0	0	0	0	0	0	0
Paraglomus.laccatum_VTX00281	0	0	0	2	0	0	0	0	0	25	4	2	0	1	0	0	0	3
other	12988	4014	4566	9691	7541	4163	8015	5305	2987	9742	6021	7206	13394	11946	9354	9671	5961	6108
